# Supplementary material for: The Role of Small Extracellular Vesicles in Viral-Protozoan Symbiosis: Lessons From Trichomonasvirus in an Isogenic Host Parasite Model
Source: Front Cell Infect Microbiol. 2020 Nov 5;10:591172. doi: 10.3389/fcimb.2020.591172 (PMC7674494; doi:10.3389/fcimb.2020.591172)
Supplement: Supplementary Table 1 — Proteomics data analysis. Data analysis sheets contain (i) the protein list of TV phenotype 1 (virus-negative) vs. phenotype 2 (virus-positive) with statistical analyses and includes UniProt accession number, gene symbol, log2 fold change (FC), FC, p-values and identification of common contaminants and (ii) the gene ontology (GO) analysis for protein class and molecular function using PANTHER classification system (pantherdb.org). [file Table_1.xlsx]

## Sheet: TVV-neg_vs_TVV-pos _Stats
Uniprot_Accession	Gene symbol	logFC	FC	P.Value	contaminant
A2DWJ0	TVAG_201690	-1.49211	-2.72412	0.00631967	no
A2D834	TVAG_071310	0.943127	1.79266	0.00953453	no
A2DCJ8	TVAG_249950	-0.589095	-1.33811	0.0143277	no
A2EA13	TVAG_483690	0.865312	1.6845	0.0169791	no
P27810	KTR1	0.764291	1.55135	0.0231561	no
O43451	MGAM	-0.45579	-1.18926	0.0273475	no
A2GRR2	TVAG_079150	-0.706764	-1.47897	0.0282708	no
O95405	ZFYVE9	0.36187	1.09055	0.0514759	no
P39748	FEN1	-0.723529	-1.49981	0.0546465	no
A2DL26	TVAG_294680	0.584055	1.33229	0.0633357	no
Q6P3W7	SCYL2	-0.447157	-1.17998	0.0645528	no
A2GH90	TVAG_529190	1.23019	2.23941	0.0690604	no
A2DSX4	TVAG_348330	-0.811218	-1.61222	0.0871082	no
P40357	SEC9	-0.372764	-1.10176	0.0876946	no
A2DVQ8	TVAG_210010	0.55099	1.29445	0.0895148	no
P30613	PKLR	-0.313212	-1.04126	0.0914499	no
A2GBF6	TVAG_293660	-0.646847	-1.40607	0.0956649	no
P02656	APOC3	0.671274	1.43549	0.107821	no
A2FHK6	TVAG_459460	0.265151	0.993734	0.124361	no
P15497	APOA1	0.936622	1.78343	0.125469	yes
O46375	TTR	-0.304035	-1.0321	0.126041	yes
P24043	LAMA2	-0.407511	-1.13791	0.127253	no
Q9NQ79	CRTAC1	0.410133	1.14067	0.129797	no
Q12396	EMP46	0.463953	1.19807	0.12986	no
Q6Q788	APOA5	0.516698	1.25593	0.131318	no
A2FN37	TVAG_103980	0.717609	1.49243	0.133767	no
A2D7G0	TVAG_120140	0.43307	1.16493	0.138156	no
O75185	ATP2C2	0.275829	1.0042	0.139594	no
P14618	PKM	0.393287	1.12303	0.147282	no
Q08431	MFGE8	-0.348634	-1.07702	0.154637	no
A2FEQ9	TVAG_140850	-0.407859	-1.13828	0.162752	no
A2E3D9	TVAG_221830	-0.378571	-1.10775	0.168816	no
P06753	TPM3	-0.349607	-1.07801	0.182659	no
P40457	MLP2	0.439921	1.17224	0.183763	no
A2EBU4	TVAG_374130	0.296265	1.02437	0.201235	no
P11021	HSPA5	-0.322378	-1.05045	0.20364	no
P35443	THBS4	-0.280586	-1.00887	0.206734	no
Q16610	ECM1	0.363093	1.09181	0.208291	no
TRYP_PIG	TRYP_PIG	0.522159	1.26202	0.210261	yes
P04004	VTN	0.241313	0.970575	0.216264	no
A2EJU5	TVAG_140570	-0.279785	-1.00809	0.230796	no
P49746	THBS3	-0.312444	-1.04049	0.230954	no
A2EKE3	TVAG_340290	0.399316	1.12933	0.232136	no
Q9P2K5	MYEF2	-0.276268	-1.00463	0.238125	no
P02741	CRP	0.260087	0.988792	0.249135	no
P01591	JCHAIN	-0.324031	-1.05211	0.25156	no
P55058	PLTP	0.42013	1.15121	0.264866	no
P08603	CFH	-0.271214	-0.999667	0.268785	no
Q03692	COL10A1	0.195395	0.926704	0.280276	no
A2G5H0	TVAG_137010	-0.332357	-1.06051	0.284369	no
P18065	IGFBP2	0.559858	1.30453	0.284629	no
P13671	C6	0.30411	1.03217	0.291593	no
P01861	IGHG4	-0.232839	-0.962405	0.298939	no
Q6Q4G3	LVRN	0.307829	1.03588	0.298943	no
A2FTF9	TVAG_459330	0.195594	0.926892	0.301502	no
Q12408	NPC2	0.195594	0.926892	0.301502	no
P05543	SERPINA7	0.180888	0.913042	0.309788	no
O95153	TSPOAP1	-0.228015	-0.95777	0.311377	no
Q05066	SRY	-0.293879	-1.02201	0.327995	no
A2EMQ2	TVAG_244790	0.229866	0.959547	0.32839	no
P62937	PPIA	-0.191879	-0.923384	0.336553	no
ABX89978.1|	ABX89978.1|	-0.244796	-0.973942	0.339614	yes
Q14624	ITIH4	-0.241791	-0.971036	0.352098	no
P06727	APOA4	0.207071	0.937769	0.37315	no
P07737	PFN1	0.202063	0.933015	0.374471	no
P47989	XDH	-0.220197	-0.950281	0.387636	no
A2DGN0	TVAG_110290	-0.234754	-0.964249	0.389182	no
P02753	RBP4	0.302441	1.03051	0.398771	no
Q3MHN5	GC	0.215814	0.946094	0.399264	yes
P19823	ITIH2	0.13639	0.871703	0.408398	no
Q8N4T0	CPA6	-0.142816	-0.877621	0.412276	no
Q8ND23	CARMIL3	0.184442	0.91638	0.421698	no
Q9UBP4	DKK3	0.169544	0.902422	0.428885	no
HBA_HUMAN	HBA_HUMAN	0.255987	0.984799	0.432984	yes
P08697	SERPINF2	0.249796	0.978785	0.442689	no
P00724	SUC2	-0.237765	-0.96715	0.446223	no
P02675	FGB	-0.173438	-0.906061	0.458152	no
A2EAI7	TVAG_491550	-0.205277	-0.936064	0.463445	no
P02672	FGA	-0.130791	-0.866561	0.464321	yes
P02768	ALB	0.513434	1.25231	0.467852	yes
A2ECS2	TVAG_276410	-0.212884	-0.9433	0.481994	no
P02666	CSN2	0.122051	0.858561	0.488115	yes
P04114	APOB	-0.148539	-0.882905	0.490324	no
P26572	MGAT1	-0.194509	-0.925867	0.492923	no
P01023	A2M	-0.159039	-0.892638	0.499053	no
P01876	IGHA1	0.1201	0.856779	0.503538	no
P67936	TPM4	-0.130045	-0.865877	0.504888	no
Q3T004	APCS	0.11528	0.852385	0.505436	yes
P25296	CNB1	0.20001	0.93107	0.505934	no
P04051	RPO31	-0.136203	-0.871531	0.517779	no
P02679	FGG	-0.1506	-0.884812	0.522817	no
Q2UVX4	C3	-0.112059	-0.849453	0.5253	yes
P05156	CFI	0.118457	0.85528	0.525716	no
A2GCR8	TVAG_573910	0.293364	1.0215	0.541219	no
Q29443	TF	0.158763	0.892381	0.541392	yes
A2F333	TVAG_189130	-0.209104	-0.939701	0.542278	no
A2FRL9	TVAG_327470	0.384083	1.11346	0.557398	no
P03971	AMH	0.251262	0.980207	0.561072	no
A2F0Q0	TVAG_107540	-0.0999573	-0.838477	0.56226	no
P48740	MASP1	0.111716	0.849141	0.563911	no
P02649	APOE	0.170691	0.903493	0.566693	no
Q27090	maeB	0.244501	0.973656	0.572084	no
ALBU_BOVIN	ALBU_BOVIN	0.101357	0.839743	0.575467	yes
P19827	ITIH1	-0.152989	-0.887024	0.57555	no
Q92954	PRG4	-0.0953955	-0.834354	0.577886	no
Q12805	EFEMP1	-0.104245	-0.842359	0.58133	no
P06312	IGKV4-1	0.0992167	0.837807	0.58162	no
P07358	C8B	-0.110379	-0.847925	0.587163	no
A2EMB1	TVAG_470660	-0.116116	-0.853146	0.600648	no
A2DKH3	TVAG_190450	0.272773	1.0012	0.601082	no
P35579	MYH9	-0.090223	-0.82969	0.60214	no
P36955	SERPINF1	-0.113461	-0.850728	0.619289	no
P15169	CPN1	0.0999438	0.838464	0.629307	no
A2ETF3	TVAG_203770	0.116684	0.853664	0.629376	no
P50454	SERPINH1	0.138854	0.87397	0.634771	no
A2EL28	TVAG_322760	0.0763068	0.817195	0.646258	no
Q4G0N8	SLC9C1	0.112434	0.849794	0.64925	no
P78509	RELN	-0.138658	-0.87379	0.663244	no
478694	478694	-0.0976355	-0.836377	0.671899	yes
P81187	CFB	-0.0690947	-0.810749	0.704021	yes
P23142	FBLN1	-0.0771292	-0.817931	0.707017	no
P08519	LPA	0.077847	0.818574	0.709929	no
P34096	RNASE4	-0.0707066	-0.812188	0.722854	no
P0C0L4	C4A	0.0787398	0.819374	0.729893	no
O14646	CHD1	-0.0679274	-0.809708	0.736086	no
P02748	C9	-0.0751912	-0.816197	0.740805	no
A2DIE1	TVAG_177890	0.0635524	0.80581	0.745002	no
P12763	AHSG	-0.0506663	-0.794371	0.749207	yes
P04075	ALDOA	-0.0660648	-0.808047	0.749927	no
A2E4R1	TVAG_246030	-0.119839	-0.856541	0.751042	no
P00734	F2	0.0508608	0.794543	0.754534	no
P18206	VCL	0.0584733	0.801293	0.756092	no
P01031	C5	-0.0661991	-0.808167	0.765809	no
P14625	HSP90B1	0.0593837	0.802102	0.772187	no
A2DLY2	TVAG_462710	-0.0613025	-0.803808	0.775756	no
Q8N4N8	KIF2B	-0.0800966	-0.82059	0.779522	no
P05452	CLEC3B	0.0509362	0.79461	0.779773	no
P10643	C7	-0.0590176	-0.801777	0.783419	no
A2F2C0	TVAG_493120	0.0525616	0.796049	0.78783	no
P00736	C1R	0.0442712	0.788717	0.791286	no
A2DY19	TVAG_038630	-0.0444024	-0.788833	0.792952	no
Q9BZH6	WDR11	0.0809246	0.821333	0.793726	no
Q9H799	CPLANE1	-0.146449	-0.880974	0.794966	no
P63104	YWHAZ	-0.0463353	-0.79054	0.803164	no
P01024	C3	0.0410645	0.785888	0.805264	no
P00742	F10	-0.0406018	-0.78548	0.811421	no
P00974		0.0444082	0.788838	0.814615	yes
P02751	FN1	-0.0449479	-0.789315	0.816521	no
P07996	THBS1	0.0383795	0.783523	0.822515	no
A2DD97	TVAG_013410	0.0654785	0.807525	0.824739	no
Q9Y5F3	PCDHB1	0.104465	0.842558	0.826584	no
A2F8H3	TVAG_492570	0.0417374	0.786482	0.831418	no
P02754	LGB	0.0344102	0.78003	0.836863	yes
P05413	FABP3	0.077649	0.818397	0.838464	no
P00761		-0.0383406	-0.783488	0.842552	yes
P00450	CP	0.0430279	0.78762	0.852823	no
P51884	LUM	0.0319398	0.77786	0.853813	no
P22352	GPX3	-0.0301517	-0.77629	0.85763	no
P20742	PZP	0.0380374	0.783221	0.85992	no
A2G407	TVAG_422640	-0.0408545	-0.785703	0.864393	no
Q06033	ITIH3	0.0294008	0.775631	0.867745	no
P00447	SOD2	0.0314678	0.777445	0.872592	no
P15814	IGLL1	0.04239	0.787057	0.87645	no
A2D8I1	TVAG_185360	0.0344859	0.780097	0.87946	no
A2G7A4	TVAG_245580	-0.0300622	-0.776212	0.882223	no
Q9H8M2	BRD9	-0.0270875	-0.773603	0.889572	no
Q12344	GYP5	0.0235682	0.770521	0.911777	no
P00751	CFB	-0.0400627	-0.785005	0.912387	no
P04278	SHBG	0.0189662	0.766498	0.915162	no
P08123	COL1A2	0.0556026	0.798745	0.915943	no
P00747	PLG	0.018186	0.765817	0.918636	no
A2DXJ8	TVAG_410930	-0.0318982	-0.777823	0.920571	no
Q15582	TGFBI	-0.0171919	-0.764949	0.926647	no
P06396	GSN	0.0144336	0.762544	0.929157	yes
Q13576	IQGAP2	-0.0191101	-0.766624	0.930667	no
A2DWM4	TVAG_202030	-0.0327478	-0.778569	0.936978	no
P49747	COMP	-0.0122055	-0.760602	0.940957	no
P07357	C8A	0.0185585	0.766142	0.944532	no
P09032	GCD1	-0.0157881	-0.763725	0.944917	no
P00740	F9	-0.0132257	-0.761491	0.94802	no
P07942	LAMB1	-0.0192611	-0.766756	0.949583	no
P00338	LDHA	0.0112494	0.75977	0.952863	no
P62258	YWHAE	0.0150371	0.76307	0.953242	no
P04217	A1BG	0.0124165	0.760786	0.964327	no
P02662	CSN1S1	0.0109044	0.759469	0.972061	yes
O75882	ATRN	-0.00667972	-0.755796	0.974197	no
P04003	C4BPA	-0.00711172	-0.756171	0.976428	no
P12259	F5	0.00487399	0.754227	0.976631	no
P00439	PAH	-0.00576752	-0.755003	0.9868	no
Q96MH7	C5orf34	-0.00602368	-0.755226	0.992273	no
Q96CX2	KCTD12	0.00118771	0.751029	0.994232	no
A2F3J4	TVAG_350130	-0.000340136	-0.750295	0.999198	no

## Sheet: PANTHER-GO
#categories	Protein Class	Protein Class%	#genes/proteins
1	protein modifying enzyme (PC00260)	0.082	14
2	transporter (PC00227)	0.018	3
3	scaffold/adaptor protein (PC00226)	0.018	3
4	membrane traffic protein (PC00150)	0.029	5
5	chaperone (PC00072)	0.006	1
6	cell adhesion molecule (PC00069)	0.006	1
7	protein-binding activity modulator (PC00095)	0.094	16
8	transfer/carrier protein (PC00219)	0.012	2
9	nucleic acid binding protein (PC00171)	0.018	3
10	defense/immunity protein (PC00090)	0.035	6
11	cytoskeletal protein (PC00085)	0.029	5
12	extracellular matrix protein (PC00102)	0.041	7
13	intercellular signal molecule (PC00207)	0.023	4
14	gene-specific transcriptional regulator (PC00264)	0.006	1
15	translational protein (PC00263)	0.006	1
16	metabolite interconversion enzyme (PC00262)	0.076	13
17	chromatin/chromatin-binding, or -regulatory protein (PC00077)	0.006	1
18	other/uncharacterized	0.497	85
#categories	Molecular Function	Functional categories%	#genes/proteins
1	translation regulator activity (GO:0045182)	0.012	2
2	transcription regulator activity (GO:0140110)	0.006	1
3	molecular transducer activity (GO:0060089)	0.006	1
4	binding (GO:0005488)	0.211	36
5	structural molecule activity (GO:0005198)	0.018	3
6	molecular function regulator (GO:0098772)	0.058	10
7	catalytic activity (GO:0003824)	0.24	41
8	transporter activity (GO:0005215)	0.018	3
9	other/uncharacterized	0.433	74
